# Supplementary material for: Monitoring of Anticoagulant Activity of Dabigatran and Rivaroxaban in the Presence of Heparins
Source: J Clin Med. 2022 Apr 16;11(8):2236. doi: 10.3390/jcm11082236 (PMC9028841; doi:10.3390/jcm11082236)
Supplement: Supplementary file 1 [file jcm-11-02236-s001.zip]

Archive with 1 entries (1 files):
- jcm-1627624-supplementary.pdf
